# Supplementary material for: The Many Faces of Primary EBV Infection: A Case Series of Its Diverse Presentations
Source: J Clin Med. 2025 Dec 10;14(24):8747. doi: 10.3390/jcm14248747 (PMC12734239; doi:10.3390/jcm14248747)
Supplement: Supplementary file 1 [file jcm-14-08747-s001.zip]

Archive with 1 entries (1 files):
- jcm-4003440-supplementary.pdf
